# Supplementary material for: Corrosion and Interfacial Contact Resistance of NiTi Alloy as a Promising Bipolar Plate for PEMFC
Source: Molecules. 2024 Aug 5;29(15):3696. doi: 10.3390/molecules29153696 (PMC11313899; doi:10.3390/molecules29153696)
Supplement: Supplementary file 1 [file molecules-29-03696-s001.zip]

Archive with 1 entries (1 files):
- molecules-3064499-supplementary.pdf
